# Supplementary material for: Multiple origins and the population genetic structure of Rubus takesimensis (Rosaceae) on Ulleung Island: Implications for the genetic consequences of anagenetic speciation
Source: PLoS One. 2019 Sep 19;14(9):e0222707. doi: 10.1371/journal.pone.0222707 (PMC6752786; doi:10.1371/journal.pone.0222707)
Supplement: S2 Table — Variable sites found in Rubus takesimensis identifying 48 haplotypes. (XLSX) [file pone.0222707.s002.xlsx]

## Sheet: Sheet1
S2 Table. Variable sites found in Rubus takesimensis identifying 48 haplotypes.
	4	60	82	257-263	274-292	328	377	385	441	463-482	515accD	732	843-847	941	965	991	994	1004	1005	1006	1034	1062	1133	1141atpHI	1291	1623	1633	1644	1671	1672	1673-1679	1690-1702	1703-1715	1716-1725	1731	1830-1837	1911	1923	1958	2004	2010	2096	2100	2104	2107	2126	2385	2444psbD	2458
H1	T	A	T	˗	˗	˗	C	˗	A	ATATCTTATATATGAATTA	A	A	GATT	G	A	C	T	˗	˗	˗	T	T	A	C	A	A	T	˗	T	A	˗	ATATATTGTATT	GAATTAAATAAT	ATATTGTATT	A	˗	A	G	T	A	A	A	A	A	A	˗	G	A	T
H2	T	A	T	˗	˗	˗	C	˗	A	ATATCTTATATATGAATTA	A	A	GATT	G	A	C	T	˗	˗	˗	T	T	A	C	A	A	T	T	T	A	˗	ATATATTGTATT	GAATTAAATAAT	ATATTGTATT	A	˗	A	G	T	A	A	A	A	A	A	˗	A	A	T
H3	T	A	T	˗	˗	˗	C	˗	A	ATATCTTATATATGAATTA	A	A	GATT	G	A	C	T	˗	˗	˗	T	T	A	C	A	A	T	T	T	A	˗	ATATATTGTATT	GAATTAAATAAT	ATATTGTATT	A	˗	A	G	T	A	A	A	A	A	A	˗	G	A	T
H4	T	A	T	˗	˗	˗	C	˗	A	ATATCTTATATATGAATTA	A	A	GATT	G	A	C	T	˗	˗	˗	T	T	A	C	A	A	T	T	T	A	˗	ATATATTGTATT	GAATTAAATAAT	ATATTGTATT	A	˗	A	G	T	A	A	A	A	A	A	˗	G	A	T
H5	T	A	T	˗	˗	˗	C	˗	A	ATATCTTATATATGAATTA	A	A	GATT	G	A	C	C	C	˗	˗	T	T	A	C	A	A	T		T	A	˗	ATATATTGTATT	GAATTAAATAAT	ATATTGTATT	T	˗	A	G	T	A	A	A	A	A	A	˗	G	A	T
H6	T	A	T	˗	˗	˗	C	˗	A	ATATCTTATATATGAATTA	A	A	GATT	G	A	C	T	˗	˗	˗	T	T	A	C	A	A	T	T	T	A	˗	ATATATTGTATT	˗	˗	A	˗	A	G	G	G	A	A	A	A	A	˗	G	A	T
H7	T	A	T	˗	˗	˗	C	T	A	˗˗˗˗˗˗˗˗˗˗˗˗˗˗˗˗	A	A	GATT	G	A	C	T	C	˗	˗	T	T	C	C	A	A	T	T	C	A	AGATTA	ATATATTGTATT	GAATTAAATAAT	ATATTGTATT	A	˗	A	G	T	A	A	A	A	A	A	˗	G	A	T
H8	T	A	T	˗	˗	˗	C	T	A	ATATCTTATATATGAATTA	A	A	GATT	G	A	C	T	˗	˗	˗	T	T	A	C	A	A	T	T	T	A	˗	ATATATTGTATT	GAATTAAATAAT	ATATTGTATT	A	TATGGAG	A	G	T	A	A	A	A	A	A	A	G	A	T
H9	T	A	T	˗	˗	˗	C	˗	A	ATATCTTATATATGAATTA	A	A	GATT	G	A	C	T	˗	˗	˗	T	T	A	C	A	A	T	T	T	A	˗	ATATATTGTATT	GAATTAAATAAT	ATATTGTATT	A	TATGGAG	A	G	T	A	A	C	A	A	G	A	G	A	T
H10	T	A	T	˗	˗	˗	C	˗	A	ATATCTTATATATGAATTA	A	A	GATT	G	A	C	T	˗	˗	˗	T	T	A	C	A	A	T	T	T	A	˗	ATATATTGTATT	GAATTAAATAAT	ATATTGTATT	A	TATGGAG	A	G	T	A	A	A	A	A	G	˗	G	A	T
H11	T	A	T	˗	˗	˗	C	˗	A	ATATCTTATATATGAATTA	A	A	GATT	G	A	C	T	˗	˗	˗	T	T	A	C	A	A	T	T	T	A	˗	ATATATTGTATT	GAATTAAATAAT	ATATTGTATT	A	TATGGAG	A	G	T	A	A	A	A	A	A	˗	G	A	C
H12	T	A	T	TTTACA	˗	˗	C	˗	A	ATATCTTATATATGAATTA	A	A	GATT	G	A	C	T	˗	˗	˗	T	T	A	C	A	A	T	T	T	A	˗	ATATATTGTATT	GAATTAAATAAT	ATATGGTATT	A	TATGGAG	A	G	T	A	A	A	A	A	A	˗	G	A	T
H13	T	A	T	˗	˗	˗	C	˗	A	ATATCTTATATATGAATTA	A	A	GATT	G	A	C	T	˗	˗	˗	T	T	A	C	A	A	T	T	T	A	˗	ATATATTGTATT	GAATTAAATAAT	ATATTGTATT	A	˗	A	G	T	A	A	A	A	A	A	˗	G	A	T
H14	T	A	T	˗	˗	˗	C	˗	A	ATATCTTATATATGAATTA	A	A	GATT	G	A	C	T	C	˗	˗	T	T	A	C	A	A	T	T	T	A	˗	ATATATTGTATT	GAATTAAATAAT	ATATTGTATT	A	˗	A	T	T	A	C	A	A	A	A	˗	G	A	T
H15	T	A	T	˗	˗	˗	C	˗	A	ATATCTTATATATGAATTA	A	A	GATT	G	A	C	C	˗	˗	˗	T	T	A	C	C	A	T	T	T	A	˗	ATATATTGTATT	GAATTAAATAAT	ATATTGTATT	A	˗	A	T	T	A	C	A	A	A	A	˗	G	A	T
H16	T	A	T	˗	˗	˗	C	˗	A	ATATCTTATATATGAATTA	A	A	GATT	G	A	C	T	˗	˗	˗	T	T	A	C	C	A	T	T	T	A	˗	ATATATTGTATT	GAATTAAATAAT	ATATTGTATT	A	˗	A	T	T	A	C	A	A	A	A	˗	G	A	T
H17	T	A	T	˗	˗	˗	C	˗	A	ATATCTTATATATGAATTA	A	A	GATT	G	A	C	T	˗	˗	˗	T	T	A	C	A	A	T	T	T	A	˗	ATATATTGTATT	˗	˗	A	˗	A	G	T	A	A	C	A	T	A	A	G	A	C
H18	T	A	T	˗	˗	˗	C	˗	A	˗˗˗˗˗˗˗˗˗˗˗˗˗˗˗˗	A	A	GATT	G	A	C	T	C	˗	˗	T	T	A	G	A	A	T	T	T	A	˗	ATATATTGTATT	GAATTAAATAAT	ATATTGTATT	A	˗	A	G	T	A	A	C	A	A	G	˗	G	A	C
H19	T	A	T	˗	˗	˗	C	˗	A	ATATCTTATATATGAATTA	A	A	GATT	G	A	C	T	˗	˗	˗	T	T	A	C	A	A	T	T	T	A	˗	ATATATTGTATT	GAATTAAATAAT	ATATTGTATT	A	˗	A	G	T	A	A	C	A	A	G	˗	G	A	C
H20	T	A	T	˗	˗	˗	C	˗	A	ATATCTTATATATGAATTA	A	A	GATT	G	A	C	C	C	˗	˗	T	T	A	C	A	A	T	T	T	A	˗	ATATATTGTATT	GAATTAAATAAT	ATATTGTATT	A	˗	A	G	T	A	A	C	A	A	G	˗	G	A	C
H21	T	A	T	˗	˗	˗	C	˗	A	ATATCTTATATATGAATTA	A	A	˗	G	A	T	C	C	˗	˗	T	T	A	C	A	A	T	˗	T	A	˗	ATATATTGTATT	GAATTAAATAAT	ATATTGTATT	A	˗	A	G	T	A	A	C	A	A	G	˗	G	A	C
H22	T	A	T	˗	˗	˗	C	˗	A	ATATCTTATATATGAATTA	A	A	GATT	G	A	C	C	C	˗	˗	A	C	A	C	A	A	T	˗	T	A	˗	ATATATTGTATT	GAATTAAATAAT	ATATTGTATT	A	˗	A	G	T	A	A	C	A	A	G	˗	G	A	C
H23	T	A	T	˗	˗	˗	C	˗	A	ATATCTTATATATGAATTA	A	A	GATT	G	A	C	T	˗	˗	˗	T	T	A	C	A	A	T	T	T	A	˗	ATATATTGTATT	GAATTAAATAAT	ATATTGTATT	A	˗	A	G	T	A	A	C	A	A	G	˗	G	A	C
H24	T	A	T	˗	˗	˗	C	˗	A	ATATCTTATATATGAATTA	A	A	GATT	G	A	C	T	˗	˗	˗	T	T	A	C	A	A	T	T	T	A	˗	ATATATTGTATT	GAATTAAATAAT	ATATTGTATT	A	˗	A	G	T	A	A	A	A	A	A	˗	G	A	C
H25	T	A	T	˗	˗	˗	C	˗	A	ATATCTTATATATGAATTA	A	A	˗	G	A	C	C	C	˗	˗	T	T	A	C	A	A	˗	T	T	A	˗	ATATATTGTATT	GAATTAAATAAT	ATATTGTATT	A	˗	A	G	T	A	A	A	A	A	A	˗	G	A	C
H26	T	A	T	˗	˗	˗	C	˗	A	ATATCTTATATATGAATTA	A	A	GATT	G	A	C	C	C	˗	˗	T	T	A	C	A	A	T	T	T	A	˗	ATATATTGTATT	GAATTAAATAAT	ATATTGTATT	T	˗	A	G	T	A	A	A	A	A	A	˗	G	A	C
H27	T	A	T	˗	˗	˗	C	˗	A	ATATCTTATATATGAATTA	A	C	GATT	G	A	C	T	˗	˗	˗	T	T	A	C	A	A	T	˗	T	A	˗	ATATATTGTATT	GAATTAAATAAT	ATATTGTATT	A	˗	A	G	T	A	A	A	A	A	A	˗	G	A	C
H28	T	A	T	˗	TTTTACACATTTATTGAA		C	˗	A	ATATCTTATATATGAATTA	A	A	GATT	G	A	C	C	C	˗	˗	T	T	A	C	A	A	T	T	T	A	˗	ATATATTGTATT	GAATTAAATAAT	ATATTGTATT	A	˗	A	G	T	A	A	A	A	A	A	˗	G	A	T
H29	T	A	T	˗	˗	˗	C	˗	A	ATATCTTATATATGAATTA	A	A	GATT	G	A	C	C	C	˗	˗	T	T	A	C	A	A	T	˗	T	A	˗	ATATATTGTATT	GAATTAAATAAT	ATATTGTATT	A	˗	A	G	T	A	A	A	A	A	A	˗	G	A	T
H30	T	A	T	˗	˗	˗	C	˗	A	ATATCTTATATATGAATTA	A	A	GATT	G	A	C	C	C	C	˗	T	T	A	C	A	A	T	˗	T	A	˗	ATATATTGTATT	GAATTAAATAAT	ATATTGTATT	A	˗	A	G	T	A	A	A	A	A	G	˗	G	A	T
H31	T	A	T	˗	˗	˗	C	˗	A	ATATCTTATATATGAATTA	A	A	GATT	G	A	C	C	C	˗	˗	T	T	A	C	A	A	T	˗	T	A	˗	ATATATTGTATT	GAATTAAATAAT	ATATTGTATT	A	˗	A	G	G	A	A	A	A	A	G	˗	G	A	T
H32	T	A	T	˗	˗	˗	C	˗	A	ATATCTTATATATGAATTA	A	C	GATT	G	A	C	T	˗	˗	˗	T	T	A	C	A	A	T	˗	T	A	˗	ATATATTGTATT	GAATTAAATAAT	ATATTGTATT	A	˗	A	G	T	A	A	A	A	A	A	˗	G	A	T
H33	T	A	T	˗	˗	˗	C	˗	A	ATATCATATATATGAATTA	A	A	GATT	G	A	C	T	C	˗	˗	T	T	A	C	A	A	T	T	T	A	˗	ATATATTGTATT	GAATTAAATAAT	ATATTGTATT	A	˗	A	G	T	A	A	A	A	A	A	˗	G	A	T
H34	T	A	T	˗	˗	˗	C	˗	A	ATATCTTATATATGAATTA	A	A	GATT	G	A	C	T	˗	˗	˗	T	T	A	C	A	A	T	T	T	A	˗	ATATATTGTATT	GAATTAAATAAT	ATATTGTATT	A	˗	A	G	T	A	A	A	A	A	A	˗	G	A	T
H35	T	A	T	˗	˗	˗	C	˗	A	˗˗˗˗˗˗˗˗˗˗˗˗˗˗˗˗	A	A	GATT	G	A	C	T	C	˗	˗	T	T	A	C	A	A	T	T	T	A	˗	ATATATTGTATT	GAATTAAATAAT	ATATTGTATT	A	˗	G	G	T	A	A	A	A	A	A	˗	G	A	T
H36	T	A	T	˗	˗	˗	C	˗	A	ATATCTTATATATGAATTA	A	A	GATT	G	A	C	T	˗	˗	˗	T	T	A	C	A	A	T	T	T	A	˗	ATATATTGTATT	GAATTAAATAAT	ATATTGTATT	A	˗	A	G	T	A	A	A	A	A	A	˗	G	A	T
H37	T	A	T	˗	˗	˗	C	˗	A	ATATCTTATATATGAATTA	A	A	GATT	G	A	C	T	C	˗	˗	T	T	A	C	A	A	T	T	T	A	˗	ATATATTGTATT	GAATTAAATAAT	ATATTGTATT	A	˗	A	G	T	A	A	A	A	A	A	˗	G	A	T
H38	T	A	T	˗	˗	˗	C	˗	A	ATATCTTATATATGAATTA	A	A	GATT	G	A	C	T	˗	˗	˗	T	T	A	C	A	A	T	T	T	A	˗	ATATATTGTATT	GAATTAAATAAT	ATATTGTATT	A	˗	A	G	T	A	A	A	A	A	G	˗	G	A	T
H39	T	A	T	˗	˗	˗	C	˗	A	ATATCTTATATATGAATTA	A	A	GATT	G	A	C	T	˗	˗	˗	T	T	A	C	A	A	T	T	T	A	˗	ATATATTGTATT	GAATTAAATAAT	ATATTGTATT	A	˗	A	G	T	A	A	A	A	A	A	˗	G	A	T
H43	T	A	T	˗	˗	A	C	˗	T	˗˗˗˗˗˗˗˗˗˗˗˗˗˗˗˗C	T	A	GATT	G	C	C	T	C	˗	˗	T	T	A	C	A	A	˗	A	T	A	˗	ATATATTGTATT	GAATTAAATAAT	ATATTGTATT	A	˗	A	G	T	A	A	A	A	A	A	˗	G	C	T
H58		A	T	˗	˗	A	A	˗	A	˗˗˗˗˗˗˗˗˗˗˗˗˗˗˗˗C	A	A	GATT	T	C	C	T	C	˗	˗	T	T	A	C	A	A	˗	A	T	A	˗	ATATATTGTATT	GAATTAAATAAT	ATATTGTATT	A	˗	A	G	T	A	A	A	A	A	A	˗	G	C	T
H100	T	T	A	˗	˗	˗	C	˗	A	ATATCTTATATATGAATTA	A	A	GATT	G	A	C	T	˗	˗	˗	T	T	A	C	A	C	T		T	A	˗	ATATATTGTATT	GAATTAAATAAT	ATATTGTATT	A	˗	A	G	T	A	A	A	C	A	A	˗	G	A	T
H101	T	A	T	˗	˗	˗	C	˗	A	ATATCTTATATATGAATTA	A	A	GATT	G	A	C	T	˗	˗	˗	T	T	A	C	A	A	T	T	T	A	˗	ATATATTGTATT	GAATTAAATAAT	ATATTGTATT	A	˗	A	G	T	A	A	A	A	A	A	˗	G	A	T
H102	T	A	T	˗	˗	˗	C	˗	A	ATATCTTATATATGAATTA	A	A	GATT	G	A	C	T	˗	˗	˗	T	T	A	C	A	A	T	T	T	A	˗	ATATATTGTATT	GAATTAAATAAT	ATATTGTATT	A	˗	A	G	T	A	A	A	A	A	A	˗	G	A	T
H103				˗	˗	˗	˗	˗	A	˗˗˗˗˗˗˗˗˗˗˗˗˗˗˗˗	˗	˗	˗	˗	˗	˗	˗	˗	˗	˗	˗	˗	˗	˗	˗	C	T	˗	T	A	˗	ATATATTGTATT	GAATTAAATAAT	ATATTGTATT	A	˗	A	G	T	A	A	A	C	A	A	˗	G	A	C
H108	T	A	T	˗	˗	˗	C	˗	A	ATATCTTATATATGAATTA	A	A	GATT	G	A	C	T	˗	˗	˗	T	T	A	C	A	C	T	˗	T	A	˗	ATATATTGTATT	GAATTAAATAAT	ATATTGTATT	A	˗	A	G	T	A	A	A	C	A	A	˗	G	A	T
H109	T	A	T	˗	˗	˗	C	˗	A	ATATCTTATATATGAATTA	A	A	GATT	G	A	C	T	˗	˗	˗	T	T	A	C	A	C	˗	T	T	A	˗	ATATATTGTATT	GAATTAAATAAT	ATATTGTATT	A	˗	A	G	T	A	A	A	C	A	A	˗	G	A	C
H119	T	A	T	˗	˗	˗	C	˗	A	ATATCTTATATATGAATTA	A	A	GATT	G	A	C	T	˗	˗	T	T	T	A	C	A	A	T	T	T	A	˗	˗	˗	ATATTGTATT	A	˗	A	G	T	A	A	A	A	A	A	˗	G	A	T
[truncated: 21 more columns]
